# Supplementary material for: Feeding Broilers with Reduced Dietary Crude Protein or Reduced Soybean Meal Diets Has No Negative Impact on the Performance and Carcass Traits While Reducing the Feed Global Warming Potential
Source: Animals (Basel). 2025 Jun 13;15(12):1753. doi: 10.3390/ani15121753 (PMC12189125; doi:10.3390/ani15121753)
Supplement: Supplementary file 1 [file animals-15-01753-s001.zip]

Archive with 1 entries (1 files):
- animals-3656421-supplementary.pdf
